# Supplementary material for: Elastic force restricts growth of the murine utricle
Source: eLife. 2017 Jul 25;6:e25681. doi: 10.7554/eLife.25681 (PMC5550282; doi:10.7554/eLife.25681)
Supplement: Figure 1—source data 1. — DOI: http://dx.doi.org/10.7554/eLife.25681.003 [file elife-25681-fig1-data1.csv]

	Utricular Areas (in mm^2)
Stage	utr1	utr2	utr3	utr4	utr5	utr6
E15.5	0.057	0.0603	0.06	0.062	0.054
E17.5	0.0992	0.1025	0.1328	0.113	0.0934	0.0977
E18.5	0.1346	0.12	0.1255	0.1225	0.1271
E19.5	0.163	0.153	0.155	0.156
P0	0.16	0.152	0.168	0.162	0.17	0.157
P2	0.173	0.166	0.177	0.157	0.173
P4	0.191	0.173	0.184	0.197
P5	0.162	0.175	0.168
P7	0.187	0.177	0.179	0.173
P10	0.183	0.172	0.178
P14	0.176	0.189	0.177	0.178
