# Supplementary material for: Elastic force restricts growth of the murine utricle
Source: eLife. 2017 Jul 25;6:e25681. doi: 10.7554/eLife.25681 (PMC5550282; doi:10.7554/eLife.25681)
Supplement: Figure 1—source data 2. — DOI: http://dx.doi.org/10.7554/eLife.25681.004 [file elife-25681-fig1-data2.csv]

1/E^2 (A. U.)	Area (mm^2)	SEM (mm^2)
236.686391	0.187989	0.001053
229.568411	0.181329	0.001704
222.766763	0.175411	0.001678
216.262976	0.170952	0.000956
204.081633	0.159635	0.001212
198.373339	0.156193	0.000436
177.777778	0.140474	0.000378
156.25	0.121463	0.000632
138.408304	0.106257	0.000399
123.45679	0.094207	0.000619
110.803324	0.083577	0.000302
100	0.077067	0.000843
82.644628	0.063146	0.000992
69.444444	0.053213	0.000239
59.171598	0.04357	0.00023
51.020408	0.038229	0.000016
44.444444	0.033368	0.000248
