# Supplementary material for: Elastic force restricts growth of the murine utricle
Source: eLife. 2017 Jul 25;6:e25681. doi: 10.7554/eLife.25681 (PMC5550282; doi:10.7554/eLife.25681)
Supplement: Figure 1—source data 3. — DOI: http://dx.doi.org/10.7554/eLife.25681.005 [file elife-25681-fig1-data3.csv]

Time (Days)	Area (mm^2)	SEM (mmˆ2)
-0.3	1.802776	0.007677
-0.075	36.12338	0.014169
0.15	61.67048	0.021431
0.375	79.25074	0.028967
0.6	67.648155	0.036801
0.825	59.77848	0.045014
1.05	82.12219	0.053652
1.275	114.42375	0.062687
1.5	118.33411	0.071987
1.725	115.07928	0.081456
1.95	107.13714	0.090761
2.175	136.66425	0.099768
2.4	180.33194	0.108295
2.625	184.5883	0.116248
2.85	192.40575	0.123522
3.075	237.83315	0.12998
3.3	256.14264	0.135781
3.525	262.63306	0.140862
3.75	309.47842	0.145193
3.975	365.10995	0.148767
4.2	424.7078	0.151768
4.425	443.01355	0.154347
4.65	456.18668	0.156595
4.875	479.44644	0.158579
5.1	499.9706	0.160265
5.325	579.58673	0.161908
5.55	652.6988	0.163505
5.775	709.66016	0.164986
6	677.2216	0.166285
6.225	656.3952	0.167545
6.45	640.0642	0.168601
6.675	598.7206	0.16969
6.9	598.9807	0.17078
7.125	612.4909	0.17186
7.35	636.5546	0.172772
7.575	672.98676	0.173592
7.8	686.6117	0.174272
8.025	684.95966	0.174878
8.25	640.35004	0.175514
8.475	587.1603	0.176107
8.7	546.21985	0.176615
8.925	521.6519	0.17707
9.15	496.06458	0.177568
9.375	472.76468	0.178051
9.6	433.20273	0.178535
9.825	428.33295	0.179001
10.05	429.97238	0.179416
10.275	430.34665	0.179817
10.5	438.00836	0.180199
10.725	436.36475	0.180532
10.95	430.39575	0.180831
11.175	438.19507	0.181113
11.4	450.21527	0.181335
11.625	469.83643	0.18154
11.85	518.6434	0.181812
12.075	584.6873	0.182147
12.3	641.3523	0.182446
12.525	711.4058	0.182723
12.75	782.7751	0.183004
12.975	833.8065	0.18321
13.2	872.31775	0.183383
13.425	919.8318	0.183514
13.65	960.815	0.183624
13.875	987.8526	0.183707
14.1	1010.1215	0.183769
14.325	1042.3898	0.18384
14.55	1088.792	0.183939
14.775	1136.8596	0.184046
15	1174.8545	0.184151
15.225	1196.6726	0.184228
15.45	1220.2097	0.184318
15.675	1246.867	0.184405
15.9	1267.0024	0.184498
16.125	1282.9731	0.184569
16.35	1293.3656	0.184642
16.575	1287.6207	0.184693
16.8	1287.8115	0.184729
17.025	1285.4513	0.184784
17.25	1288.0521	0.184838
17.475	1292.9067	0.184888
17.7	1302.5049	0.184939
17.925	1312.1268	0.184976
18.15	1315.8855	0.184997
18.375	1323.1901	0.185027
18.6	1328.454	0.185055
18.825	1330.5868	0.185084
19.05	1332.0776	0.18512
19.275	1334.4036	0.185155
19.5	1338.0656	0.185189
19.725	1343.9911	0.18523
