# Supplementary material for: Elastic force restricts growth of the murine utricle
Source: eLife. 2017 Jul 25;6:e25681. doi: 10.7554/eLife.25681 (PMC5550282; doi:10.7554/eLife.25681)
Supplement: Figure 1—source data 4. — DOI: http://dx.doi.org/10.7554/eLife.25681.006 [file elife-25681-fig1-data4.csv]

D(mm^2/h)	Area(mm^2)	SEM (mmˆ2)
0.000026	0.176005	0.000838
0.000034	0.172852	0.000326
0.000043	0.169915	0.000664
0.000051	0.166991	0.000203
0.00006	0.164218	0.000278
0.000069	0.162662	0.000174
0.000077	0.161331	0.000254
0.000086	0.159089	0.000182
