# Supplementary material for: Elastic force restricts growth of the murine utricle
Source: eLife. 2017 Jul 25;6:e25681. doi: 10.7554/eLife.25681 (PMC5550282; doi:10.7554/eLife.25681)
Supplement: Figure 1—source data 5. — DOI: http://dx.doi.org/10.7554/eLife.25681.007 [file elife-25681-fig1-data5.csv]

Time (Days)	Area (mm^2)	SEM (mm^2)
-0.3	2.168802	0.007138
-0.075	34.653576	0.013724
0.15	25.314047	0.021175
0.375	48.91073	0.029023
0.6	66.128	0.037156
0.825	77.42942	0.0455
1.05	67.12044	0.05427
1.275	57.795498	0.063457
1.5	89.64467	0.072978
1.725	115.08992	0.082142
1.95	135.03621	0.091021
2.175	150.48947	0.099662
2.4	161.49762	0.108199
2.625	184.80797	0.116487
2.85	211.63539	0.124363
3.075	200.14264	0.131845
3.3	196.22102	0.138828
3.525	204.2251	0.145242
3.75	197.24474	0.15107
3.975	216.61008	0.156205
4.2	207.1604	0.160612
4.425	228.44458	0.164184
4.65	268.75235	0.167078
4.875	331.86282	0.169426
5.1	435.52838	0.171402
5.325	510.3408	0.173042
5.55	528.47955	0.174464
5.775	495.81543	0.17548
6	446.59982	0.176144
6.225	419.2863	0.176562
6.45	402.98697	0.176772
6.675	403.2211	0.176845
6.9	406.85028	0.176862
7.125	403.2685	0.176872
7.35	401.03717	0.176883
7.575	398.06516	0.176891
7.8	392.55652	0.176904
8.025	390.74448	0.176907
8.25	385.14453	0.176916
8.475	379.85052	0.176924
8.7	377.38666	0.176928
8.925	375.22836	0.176931
9.15	381.00552	0.176941
9.375	384.50742	0.176945
9.6	387.26956	0.176948
9.825	390.92453	0.176953
10.05	391.05084	0.176953
10.275	391.05084	0.176953
10.5	391.05084	0.176953
10.725	391.05084	0.176953
10.95	391.05084	0.176953
11.175	391.05084	0.176953
11.4	391.05084	0.176953
11.625	391.05084	0.176953
11.85	391.05084	0.176953
12.075	391.05084	0.176953
12.3	391.05084	0.176953
12.525	391.05084	0.176953
12.75	391.05084	0.176953
12.975	391.05084	0.176953
13.2	391.05084	0.176953
13.425	391.05084	0.176953
13.65	391.05084	0.176953
13.875	391.05084	0.176953
14.1	391.05084	0.176953
14.325	391.05084	0.176953
14.55	391.05084	0.176953
14.775	391.05084	0.176953
15	391.05084	0.176953
15.225	391.05084	0.176953
15.45	391.05084	0.176953
15.675	391.05084	0.176953
15.9	391.05084	0.176953
16.125	391.05084	0.176953
16.35	391.05084	0.176953
16.575	391.05084	0.176953
16.8	391.05084	0.176953
17.025	391.05084	0.176953
17.25	391.05084	0.176953
17.475	391.05084	0.176953
17.7	391.05084	0.176953
17.925	391.05084	0.176953
18.15	391.05084	0.176953
18.375	391.05084	0.176953
18.6	391.05084	0.176953
18.825	391.05084	0.176953
19.05	391.05084	0.176953
19.275	391.05084	0.176953
19.5	391.05084	0.176953
19.725	391.05084	0.176953
