# Supplementary material for: Elastic force restricts growth of the murine utricle
Source: eLife. 2017 Jul 25;6:e25681. doi: 10.7554/eLife.25681 (PMC5550282; doi:10.7554/eLife.25681)
Supplement: Figure 2—source data 1. — DOI: http://dx.doi.org/10.7554/eLife.25681.013 [file elife-25681-fig2-data1.csv]

	Utricular Areas (in mm^2)
	40PA						640PA								Normal development
	utr1	utr2	urt3	urt4	utr5		utr1	utr2	urt3	urt4	utr5	utr6	utr7		utr1	utr2	urt3	urt4	utr5	utr6
d0 (E17.5)	0.1001783	0.1040123	0.09484108	0.1009683	0.0804236		0.1043507	0.08680051	0.09490013	0.09413187	0.08988085	0.09764386	0.09115212		0.0992	0.1025	0.1328	0.113	0.0934	0.0977
d1 (E18.5)	0.1418848	0.1000985	0.1191878	0.1140291	0.1048279		0.104236	0.09719914	0.09144623	0.1047209	0.1199917	0.1007342	0.09236837		0.1346	0.12	0.1255	0.1225	0.1271
d2 (E19.5)	0.1915888	0.1663112	0.1767885	0.1755649			0.1132555	0.09974244	0.09841731	0.1072313	0.137584	0.08378305			0.163	0.153	0.155	0.156
d3 (P0)	0.2436112	0.2527918	0.2935875	0.2665112			0.1438689	0.1351967	0.1119265	0.1222886					0.16	0.152	0.168	0.162	0.17	0.157
d4 (P1)	0.28637	0.2886992	0.3167603	0.3157368			0.1618915	0.1442144	0.1364941	0.1394425
d5 (P2)	0.285733	0.2824851	0.3249923	0.320134			0.1732225	0.1158613	0.113665	0.1486081	0.1501697				0.173	0.166	0.177	0.157	0.173
