# Supplementary material for: Elastic force restricts growth of the murine utricle
Source: eLife. 2017 Jul 25;6:e25681. doi: 10.7554/eLife.25681 (PMC5550282; doi:10.7554/eLife.25681)
Supplement: Figure 2—source data 2. — DOI: http://dx.doi.org/10.7554/eLife.25681.014 [file elife-25681-fig2-data2.csv]

	Number of EdU/Sox2 double positive cells in 0.1 mm2
	640 Pa				40 Pa
	utr1	utr2	utr3		utr1	utr2	utr3
count	125	273	172		1512	2041	2590
