# Supplementary material for: Elastic force restricts growth of the murine utricle
Source: eLife. 2017 Jul 25;6:e25681. doi: 10.7554/eLife.25681 (PMC5550282; doi:10.7554/eLife.25681)
Supplement: Figure 3—source data 1. — DOI: http://dx.doi.org/10.7554/eLife.25681.018 [file elife-25681-fig3-data1.csv]

Plate#	Well Position	Sample Name	Target Name	CT	2-CT	norm to GAPDH	%GAPDH expression
1	A1	E17.5#1	GAPDH	19.575	1.28073E-06	0.000
1	A2	E17.5#1	GAPDH	19.186	1.6766E-06
1	A3	E17.5#1	GAPDH	19.166	1.70001E-06
1	A4	E17.5#2	GAPDH	19.251	1.6031E-06	0.000
1	A5	E17.5#2	GAPDH	19.566	1.28836E-06
1	A6	E17.5#2	GAPDH	19.659	1.2082E-06
1	A7	P2#1	GAPDH	13.465	8.8412E-05	0.000
1	A8	P2#1	GAPDH	13.440	8.99555E-05
1	A9	P2#1	GAPDH	13.664	7.70398E-05
1	A10	P2#2	GAPDH	21.958	2.45546E-07	0.000
1	A11	P2#2	GAPDH	22.141	2.16151E-07
1	A12	P2#2	GAPDH	18.274	3.15559E-06
2	A4	P2#3	GAPDH	20.505	6.72186E-07	2.47194E-06
2	A5	P2#3	GAPDH	17.777	4.45377E-06
2	A6	P2#3	GAPDH	18.736	2.28987E-06
1	C1	E17.5#1	CTGF	22.699	1.46877E-07	0.094610022	9.461002172
1	C2	E17.5#1	CTGF	22.831	1.34036E-07	0.086338413	8.633841325
1	C3	E17.5#1	CTGF	22.558	1.61951E-07	0.104320022	10.43200216
1	C4	E17.5#2	CTGF	23.277	9.83717E-08	0.07198533	7.198532985
1	C5	E17.5#2	CTGF	22.996	1.19574E-07	0.087500687	8.750068674
1	C6	E17.5#2	CTGF	22.866	1.30855E-07	0.095755446	9.575544563
1	C7	P2#1	CTGF	20.151	8.58702E-07	0.010086271	1.008627099
1	C8	P2#1	CTGF	?
1	C9	P2#1	CTGF	21.702	2.93107E-07	0.003442817	0.34428166
1	C10	P2#2	CTGF	27.479	5.34468E-09	0.004432614	0.443261418
1	C11	P2#2	CTGF	27.495	5.28654E-09	0.004384391	0.438439078
1	C12	P2#2	CTGF	27.241	6.30471E-09	0.005228811	0.522881096
2	C4	P2#3	CTGF	24.977	3.02738E-08	0.012246981	1.224698065
2	C5	P2#3	CTGF	24.977	3.02772E-08	0.012248341	1.22483408
2	C6	P2#3	CTGF	24.980	3.02134E-08	0.01222254	1.222253986
1	D1	E17.5#1	Cyr	22.410	1.7948E-07	0.115610801	11.56108011
1	D2	E17.5#1	Cyr	22.320	1.90986E-07	0.123022609	12.30226095
1	D3	E17.5#1	Cyr	22.299	1.9381E-07	0.12484194	12.48419401
1	D4	E17.5#2	Cyr	22.426	1.77465E-07	0.129863492	12.98634925
1	D5	E17.5#2	Cyr	22.524	1.65817E-07	0.121339861	12.13398608
1	D6	E17.5#2	Cyr	22.440	1.75756E-07	0.12861262	12.86126202
1	D7	P2#1	Cyr	21.023	4.69158E-07	0.005510699	0.551069934
1	D8	P2#1	Cyr	?
1	D9	P2#1	Cyr	21.773	2.79074E-07	0.00327799	0.327798996
1	D10	P2#2	Cyr	25.034	2.911E-08	0.024142397	2.414239666
1	D11	P2#2	Cyr	25.008	2.96371E-08	0.024579498	2.457949777
1	D12	P2#2	Cyr	25.121	2.74054E-08	0.022728677	2.272867678
2	D4	P2#3	Cyr	24.069	5.68032E-08	0.022979189	2.297918893
2	D5	P2#3	Cyr	24.048	5.76543E-08	0.023323489	2.332348936
2	D6	P2#3	Cyr	23.994	5.98447E-08	0.024209588	2.420958759
1	E1	E17.5#1	Ankrd	30.027	9.13873E-10	0.000588667	0.058866688
1	E2	E17.5#1	Ankrd	30.920	4.92348E-10	0.000317143	0.031714325
1	E3	E17.5#1	Ankrd	31.971	2.37496E-10	0.000152982	0.015298176
1	E4	E17.5#2	Ankrd	30.212	8.0429E-10	0.000588554	0.058855438
1	E5	E17.5#2	Ankrd	32.370	1.80218E-10	0.000131878	0.01318776
1	E6	E17.5#2	Ankrd	30.482	6.66855E-10	0.000487984	0.0487984
1	E7	P2#1	Ankrd	33.496	8.25613E-11	9.69761E-07	9.69761E-05
1	E8	P2#1	Ankrd	32.320	1.86503E-10	2.19066E-06	0.000219066
1	E9	P2#1	Ankrd	33.885	6.30169E-11	7.40193E-07	7.40193E-05
1	E10	P2#2	Ankrd	37.527	5.04796E-12	4.18653E-06	0.000418653
1	E11	P2#2	Ankrd	35.917	1.54154E-11	1.27847E-05	0.001278474
1	E12	P2#2	Ankrd	36.742	8.70335E-12	7.21813E-06	0.000721813
2	E1	P2#3	Ankrd	35.616	1.89896E-11	7.68206E-06	0.000768206
2	E2	P2#3	Ankrd	34.419	4.3536E-11	1.76121E-05	0.001761207
2	E3	P2#3	Ankrd	35.302	2.36069E-11	9.54995E-06	0.000954995
