# Supplementary material for: Elastic force restricts growth of the murine utricle
Source: eLife. 2017 Jul 25;6:e25681. doi: 10.7554/eLife.25681 (PMC5550282; doi:10.7554/eLife.25681)
Supplement: Figure 3—source data 2. — DOI: http://dx.doi.org/10.7554/eLife.25681.019 [file elife-25681-fig3-data2.csv]

	FPKM values determined by RNA-seq (Gnedeva and Hudspeth, 2015)
gene	P0#1	P0#2	P0#3		P9#1	P9#2	P9#3
Cdh1	91.2672	103.147	105.408		236.809	188.977	226.814
Ctnna1	67.1293	80.125	73.4979		119.111	108.641	120.726
Gsn	174.199	188.034	181.125		559.297	536.857	572.632
