# Supplementary material for: Elastic force restricts growth of the murine utricle
Source: eLife. 2017 Jul 25;6:e25681. doi: 10.7554/eLife.25681 (PMC5550282; doi:10.7554/eLife.25681)
Supplement: Figure 3—source data 3. — DOI: http://dx.doi.org/10.7554/eLife.25681.020 [file elife-25681-fig3-data3.csv]

	Mean grey value of fluorescent antibody labeling of Yap protein in 2500um2 (50um by 50 um squares)
	Periphery					Center
	area1	area2	area3	area4		area1	area2	area3	area4
Mean grey value	21.4494	23.07301	23.58519	22.39938		12.31605	12.56733	11.39642	13.12037
