# Supplementary material for: Elastic force restricts growth of the murine utricle
Source: eLife. 2017 Jul 25;6:e25681. doi: 10.7554/eLife.25681 (PMC5550282; doi:10.7554/eLife.25681)
Supplement: Figure 4—source data 1. — DOI: http://dx.doi.org/10.7554/eLife.25681.023 [file elife-25681-fig4-data1.csv]

	Number of EdU/Sox2 double positive cells in 0.01 mm2 (50 um by 200um)
	Injured areas					Noninjured areas
	utr1	utr2	utr3	utr4		utr1	utr1	utr2	utr2	utr3	utr3	utr4	utr4
EdU-positive cells	26	27	45	31		4	1	7	1	1	0	4	1
