# Supplementary material for: Elastic force restricts growth of the murine utricle
Source: eLife. 2017 Jul 25;6:e25681. doi: 10.7554/eLife.25681 (PMC5550282; doi:10.7554/eLife.25681)
Supplement: Figure 4—source data 2. — DOI: http://dx.doi.org/10.7554/eLife.25681.024 [file elife-25681-fig4-data2.csv]

	Mean grey value of fluorescent antibody labeling of Yap protein in 2500um2 (50um by 50 um squares)
	Injured							Noninjured
	area1	area2	area3	area4	area5	area6		area1	area2	area3	area4	area5
Mean grey value	37.40077	38.91066	33.59526	32.91018	48.92733	89.60172		15.98557	19.49752	22.26267	14.18355	19.91559
