# Supplementary material for: Elastic force restricts growth of the murine utricle
Source: eLife. 2017 Jul 25;6:e25681. doi: 10.7554/eLife.25681 (PMC5550282; doi:10.7554/eLife.25681)
Supplement: Figure 4—source data 3. — The numbers demonstrated for GFP-positive and GFP-negative cellular populations. DOI: http://dx.doi.org/10.7554/eLife.25681.025 [file elife-25681-fig4-data3.csv]

	# of EdU-positive Sox2-positive supporting cells in the injured area (cells/0.01mm2)
	Sox2+EdU+GFP-					Sox2+EdU+GFP+					Sox2+EdU+
	utr1	utr2	utr3	utr4		utr1	utr2	utr3	utr4		utr1	utr2	utr3	utr4
GFP-control	26	10	17	21		23	12	30	21		49	22	47	42
GFP-YTIP	13	12	14	25		5	0	10	14		18	12	34	39
