# Supplementary material for: Elastic force restricts growth of the murine utricle
Source: eLife. 2017 Jul 25;6:e25681. doi: 10.7554/eLife.25681 (PMC5550282; doi:10.7554/eLife.25681)
Supplement: Figure 5—source data 2. — DOI: http://dx.doi.org/10.7554/eLife.25681.029 [file elife-25681-fig5-data2.csv]

	Mean grey value of fluorescent antibody labeling of Yap protein in 2500um2 (50um by 50 um squares)
	640Pa						40Pa
	area1	area2	area3	area4	area5		area1	area2	area3	area4	area5	area6
Mean grey value	65.2976	57.87841	49.78118	51.02026	46.58179		53.27168	50.38073	50.72281	58.43539	74.75568	89.60172
