# Supplementary material for: Elastic force restricts growth of the murine utricle
Source: eLife. 2017 Jul 25;6:e25681. doi: 10.7554/eLife.25681 (PMC5550282; doi:10.7554/eLife.25681)
Supplement: Figure 5—source data 3. — DOI: http://dx.doi.org/10.7554/eLife.25681.030 [file elife-25681-fig5-data3.csv]

	Percent nuclear Yap
	640 Pa					40 Pa
	utr1	utr2	utr3	utr4		utr1	utr2	utr3	utr4
% nuclear Yap	5.283	8.389	5.7239	6.3492		48	50	59.5	65.54
