# Supplementary material for: Elastic force restricts growth of the murine utricle
Source: eLife. 2017 Jul 25;6:e25681. doi: 10.7554/eLife.25681 (PMC5550282; doi:10.7554/eLife.25681)
Supplement: Figure 5—source data 4. — DOI: http://dx.doi.org/10.7554/eLife.25681.031 [file elife-25681-fig5-data4.csv]

Plate#1
Position	Sample	Gene	CT	2-CT	Norm to GAPDH	Average	Norm to 640Pa
A1	40Pa#1	GAPDH	18.753	2.264E-06	0.000
A2	40Pa#1	GAPDH	18.450	2.7927E-06
A3	40Pa#1	GAPDH	18.453	2.78602E-06
A4	40Pa#1	GAPDH	18.326	3.04385E-06
A5	640Pa#1	GAPDH	18.566	2.57634E-06	0.000
A6	640Pa#1	GAPDH	18.963	1.95718E-06
A7	640Pa#1	GAPDH	18.603	2.51107E-06
A8	640Pa#1	GAPDH	18.399	2.89229E-06
B1	40Pa#1	Cdh	24.992	2.99721E-08	0.011012513	0.01031999	2.199840996
B2	40Pa#1	Cdh	25.183	2.62599E-08	0.009648537		1.927375516
B3	40Pa#1	Cdh	24.854	3.29856E-08	0.012119732		2.421017254
B4	40Pa#1	Cdh	25.366	2.31317E-08	0.008499176		1.697781113
B5	640Pa#1	Cdh	26.273	1.23281E-08	0.004962549	0.00500605	0.991310356
B6	640Pa#1	Cdh	26.116	1.37545E-08	0.005536724		1.106006652
B7	640Pa#1	Cdh	26.092	1.39831E-08	0.005628753		1.124390206
B8	640Pa#1	Cdh	26.623	9.67896E-09	0.003896172		0.778292785
C1	40Pa#1	Ctnna	23.761	7.0343E-08	0.025845787	0.024827429	1.833751156
C2	40Pa#1	Ctnna	23.878	6.48867E-08	0.023841011		1.691512908
C3	40Pa#1	Ctnna	23.711	7.28078E-08	0.026751421		1.898005676
C4	40Pa#1	Ctnna	23.937	6.2248E-08	0.022871498		1.622726232
C5	640Pa#1	Ctnna	24.668	3.75022E-08	0.015096137	0.01409449	1.071066613
C6	640Pa#1	Ctnna	24.727	3.60228E-08	0.014500634		1.028815798
C7	640Pa#1	Ctnna	24.744	3.55792E-08	0.014322053		1.016145591
C8	640Pa#1	Ctnna	24.945	3.09513E-08	0.012459134		0.883971999
D1	40Pa#1	Gsn	23.724	7.21912E-08	0.026524868	0.026381163	2.263185587
D2	40Pa#1	Gsn	23.849	6.61843E-08	0.024317784		2.07487023
D3	40Pa#1	Gsn	23.781	6.93975E-08	0.025498412		2.175605115
D4	40Pa#1	Gsn	23.586	7.94273E-08	0.029183587		2.490035921
D5	640Pa#1	Gsn	24.972	3.03769E-08	0.012227933	0.011720147	1.043325859
D6	640Pa#1	Gsn	24.986	3.0102E-08	0.012117277		1.033884405
D7	640Pa#1	Gsn	25.253	2.50032E-08	0.010064808		0.858761204
D8	640Pa#1	Gsn	24.944	3.09797E-08	0.012470571		1.064028532
E1	40Pa#1	CTGF	25.007	2.96498E-08	0.010894074	0.013009652	3.713727093
E2	40Pa#1	CTGF	24.827	3.35906E-08	0.01234205		4.207333715
E3	40Pa#1	CTGF	24.622	3.87335E-08	0.014231666		4.851492999
E4	40Pa#1	CTGF	24.588	3.96565E-08	0.01457082		4.967108632
E5	640Pa#1	CTGF	26.911	7.92496E-09	0.003190117	0.002933461	1.087492394
E6	640Pa#1	CTGF	26.940	7.76457E-09	0.003125554		1.065483435
E7	640Pa#1	CTGF	27.298	6.05816E-09	0.002438655		0.831323362
E8	640Pa#1	CTGF	27.009	7.40179E-09	0.002979519		1.015700809
F1	40Pa#1	Cyr	24.835	3.34206E-08	0.012279567	0.014781077	1.684801959
F2	40Pa#1	Cyr	24.601	3.9292E-08	0.014436863		1.980790964
F3	40Pa#1	Cyr	24.489	4.24576E-08	0.01559999		2.140376263
F4	40Pa#1	Cyr	24.382	4.5745E-08	0.01680789		2.30610463
F5	640Pa#1	Cyr	25.610	1.95331E-08	0.007862849	0.007288433	1.07881201
F6	640Pa#1	Cyr	25.782	1.73328E-08	0.006977148		0.957290507
F7	640Pa#1	Cyr	25.739	1.7859E-08	0.007188963		0.986352234
F8	640Pa#1	Cyr	25.752	1.76995E-08	0.007124773		0.977545249
G1	40Pa#1	Ankrd	28.336	2.95119E-09	0.001084341	0.002108308	30.85688933
G2	40Pa#1	Ankrd	27.044	7.22856E-09	0.002655957		75.58009559
G3	40Pa#1	Ankrd	27.186	6.54986E-09	0.002406585		68.48376433
G4	40Pa#1	Ankrd	27.260	6.22262E-09	0.002286349		65.06220963
G5	640Pa#1	Ankrd	34.428	4.32644E-11	1.74157E-05	3.5141E-05	0.495594874
G6	640Pa#1	Ankrd	32.771	1.36414E-10	5.49121E-05		1.56262484
G7	640Pa#1	Ankrd	33.848	6.46968E-11	2.60431E-05		0.741103104
G8	640Pa#1	Ankrd	33.151	1.04817E-10	4.2193E-05		1.200677181
Plate#2
Position	Sample	Gene	CT	2-CT	Norm to GAPDH	Average	Norm to 640Pa
A1	40Pa #2	GAPDH	16.400	1.15672E-05	1.38698E-05
A2	40Pa #2	GAPDH	15.797	1.7559E-05
A3	40Pa #2	GAPDH	16.290	1.24834E-05
A4	640Pa#2	GAPDH	19.283	1.56735E-06	1.36922E-06
A5	640Pa#2	GAPDH	19.543	1.30941E-06
A6	640Pa#2	GAPDH	19.632	1.2309E-06
A7	40Pa #3	GAPDH	16.475	1.09772E-05	9.46131E-06
A8	40Pa #3	GAPDH	16.897	8.19538E-06
A9	40Pa #3	GAPDH	16.728	9.21133E-06
A10	640Pa#3	GAPDH	28.733	2.24084E-09	2.92021E-09
A11	640Pa#3	GAPDH	28.281	3.06534E-09
A12	640Pa#3	GAPDH	28.109	3.45444E-09
C1	40Pa #2	CTGF	19.304	1.54481E-06	0.111379289	0.11694087	3.995210528
C2	40Pa #2	CTGF	19.430	1.41585E-06	0.102081531		3.66169697
C3	40Pa #2	CTGF	19.002	1.90519E-06	0.137361792		4.927211155
C4	640Pa#2	CTGF	24.644	3.81458E-08	0.027859509	0.027878203	0.999329434
C5	640Pa#2	CTGF	24.653	3.78934E-08	0.027675149		0.992716412
C6	640Pa#2	CTGF	24.632	3.8475E-08	0.02809995		1.007954154
C7	40Pa #3	CTGF	19.554	1.29906E-06	0.13730245	0.162299449	3.981423946
C8	40Pa #3	CTGF	19.682	1.18878E-06	0.125646664		3.64343562
C9	40Pa #3	CTGF	18.848	2.11885E-06	0.223949233		6.493961631
C10	640Pa#3	CTGF	33.102	1.08469E-10	0.03714439	0.034485765	1.077093412
C11	640Pa#3	CTGF	33.641	7.46484E-11	0.025562694		0.741253498
C12	640Pa#3	CTGF	32.968	1.18999E-10	0.04075021		1.181653091
D1	40Pa #2	Ankrd	22.289	1.95121E-07	0.014068008	0.015014427	12.22834154
D2	40Pa #2	Ankrd	21.857	2.63332E-07	0.018985975		16.50318923
D3	40Pa #2	Ankrd	22.520	1.6629E-07	0.011989297		10.42146301
D4	640Pa#2	Ankrd	28.994	1.87082E-09	0.001366339	0.001150443	1.187663144
D5	640Pa#2	Ankrd	29.564	1.25958E-09	0.000919928		0.799629235
D6	640Pa#2	Ankrd	29.224	1.59523E-09	0.001165062		1.012707621
D7	40Pa #3	Ankrd	20.885	5.16534E-07	0.054594416	0.066982955	10.68963428
D8	40Pa #3	Ankrd	19.819	1.08152E-06	0.114309359		22.38187244
D9	40Pa #3	Ankrd	21.653	3.03188E-07	0.03204509		6.274456667
D10	640Pa#3	Ankrd	35.279	2.39796E-11	0.008211594	0.00510723	1.607837287
D11	640Pa#3	Ankrd	37.353	5.6968E-12	0.00195082		0.381972245
D12	640Pa#3	Ankrd	35.950	1.50662E-11	0.005159275		1.010190468
E1	40Pa #2	Cyr	21.094	4.46732E-07	0.032208864	0.035613307	2.060184951
E2	40Pa #2	Cyr	21.438	3.52063E-07	0.025383363		1.623603478
E3	40Pa #2	Cyr	20.481	6.83058E-07	0.049247694		3.150044652
E4	640Pa#2	Cyr	25.485	2.12943E-08	0.015552118	0.015633967	0.994764673
E5	640Pa#2	Cyr	25.411	2.24118E-08	0.016368257		1.046967585
E6	640Pa#2	Cyr	25.539	2.0513E-08	0.014981526		0.958267743
E7	40Pa #3	Cyr	20.618	6.21603E-07	0.065699541	0.066109666	0.609412827
E8	40Pa #3	Cyr	20.661	6.03137E-07	0.063747765		0.591308631
E9	40Pa #3	Cyr	20.549	6.51711E-07	0.068881692		0.638929686
E10	640Pa#3	Cyr	31.971	2.37623E-10	0.081372085	0.107807939	0.754787502
E11	640Pa#3	Cyr	31.386	3.56337E-10	0.122024435		1.13186873
E12	640Pa#3	Cyr	31.410	3.50505E-10	0.120027297		1.113343768
F1	40Pa #2	Cdh	22.638	1.53172E-07	0.011043531	0.010785768	0.644420622
F2	40Pa #2	Cdh	22.574	1.60173E-07	0.011548292		0.673874803
F3	40Pa #2	Cdh	22.816	1.35446E-07	0.00976548		0.569842777
F4	640Pa#2	Cdh	25.424	2.22069E-08	0.016218633	0.017137147	0.946402146
F5	640Pa#2	Cdh	25.068	2.84347E-08	0.020767044		1.211814545
F6	640Pa#2	Cdh	25.593	1.97521E-08	0.014425765		0.841783309
F7	40Pa #3	Cdh	22.923	1.25726E-07	0.013288491	0.013260554	1.259405671
F8	40Pa #3	Cdh	22.884	1.29177E-07	0.013653188		1.293969544
F9	40Pa #3	Cdh	22.973	1.21483E-07	0.012839984		1.216898824
F10	640Pa#3	Cdh	35.588	1.93561E-11	0.006628329	0.010551398	0.628194334
F11	640Pa#3	Cdh	34.788	3.37104E-11	0.011543819		1.094055883
F12	640Pa#3	Cdh	34.564	3.93704E-11	0.013482047		1.277749783
G1	40Pa #2	Ctna	19.918	1.00923E-06	0.072764137	0.120927267	0.885599685
G2	40Pa #2	Ctna	18.974	1.94179E-06	0.140000806		1.703925525
G3	40Pa #2	Ctna	18.874	2.08071E-06	0.150016857		1.825829138
G4	640Pa#2	Ctna	23.172	1.05844E-07	0.077302709	0.082163689	0.940837862
G5	640Pa#2	Ctna	23.026	1.17072E-07	0.08550245		1.040635481
G6	640Pa#2	Ctna	23.057	1.14584E-07	0.083685907		1.018526657
G7	40Pa #3	Ctna	19.689	1.18332E-06	0.125069253	0.072660059	1.706706411
G8	40Pa #3	Ctna	20.674	5.9788E-07	0.063192104		0.862325197
G9	40Pa #3	Ctna	21.762	2.81179E-07	0.02971882		0.405545721
G10	640Pa#3	Ctna	32.149	2.10024E-10	0.07192106	0.073281059	0.981441337
G11	640Pa#3	Ctna	32.160	2.08461E-10	0.071385643		0.974134988
G12	640Pa#3	Ctna	32.059	2.23502E-10	0.076536473		1.044423675
H1	40Pa #2	GSN	18.708	2.33573E-06	0.168403516	0.109533513	2.141099118
H2	40Pa #2	GSN	19.284	1.56655E-06	0.112946216		1.436009475
H3	40Pa #2	GSN	20.541	6.55361E-07	0.047250808		0.600751492
H4	640Pa#2	GSN	23.169	1.06068E-07	0.0774663	0.078652835	0.98491427
H5	640Pa#2	GSN	23.149	1.07515E-07	0.078522587		0.998344014
H6	640Pa#2	GSN	23.123	1.09496E-07	0.079969619		1.016741716
H7	40Pa #3	GSN	20.407	7.19303E-07	0.07602579	0.069335681	19.16221006
H8	40Pa #3	GSN	21.295	3.88583E-07	0.041070789		10.35184361
H9	40Pa #3	GSN	20.149	8.60132E-07	0.090910464		22.91387445
H10	640Pa#3	GSN	36.522	1.01306E-11	0.003469141	0.003967485	0.874392788
H11	640Pa#3	GSN	35.855	1.6094E-11	0.005511249		1.389103707
H12	640Pa#3	GSN	36.770	8.53304E-12	0.002922067		0.736503505
