# Supplementary material for: Elastic force restricts growth of the murine utricle
Source: eLife. 2017 Jul 25;6:e25681. doi: 10.7554/eLife.25681 (PMC5550282; doi:10.7554/eLife.25681)
Supplement: Figure 6—source data 1. — DOI: http://dx.doi.org/10.7554/eLife.25681.034 [file elife-25681-fig6-data1.csv]

	Utricular Areas (in mm^2)
	GFP					YTIP
	utr1	utr2	utr3	utr4		utr1	utr2	utr3
Area	0.430285	0.514442	0.457426	0.402704		0.260975	0.286708	0.194657
