# Supplementary material for: Elastic force restricts growth of the murine utricle
Source: eLife. 2017 Jul 25;6:e25681. doi: 10.7554/eLife.25681 (PMC5550282; doi:10.7554/eLife.25681)
Supplement: Figure 6—source data 2. — DOI: http://dx.doi.org/10.7554/eLife.25681.035 [file elife-25681-fig6-data2.csv]

	Number of EdU/Sox2 double positive cells per utricle
	GFP					YTIP
	utr1	utr2	utr3	utr4		utr1	utr2	utr3
count	4693	4735	3394	1162		632	541	684
