# Supplementary material for: Elastic force restricts growth of the murine utricle
Source: eLife. 2017 Jul 25;6:e25681. doi: 10.7554/eLife.25681 (PMC5550282; doi:10.7554/eLife.25681)
Supplement: Figure 6—source data 3. — DOI: http://dx.doi.org/10.7554/eLife.25681.036 [file elife-25681-fig6-data3.csv]

	Supporting cells per 0.1 mm2
	GFP						YTIP
	utr1	utr1	utr2	utr2	utr3		utr1	utr1	utr2	utr2	utr3	utr3
count	2210	2380	2430	2650	2490		2850	3960	3670	3980	3880	3800
