# Supplementary material for: Elastic force restricts growth of the murine utricle
Source: eLife. 2017 Jul 25;6:e25681. doi: 10.7554/eLife.25681 (PMC5550282; doi:10.7554/eLife.25681)
Supplement: Figure 7—source data 1. — DOI: http://dx.doi.org/10.7554/eLife.25681.038 [file elife-25681-fig7-data1.csv]

	Number of Sox2-positive supporting cells per utricle
Stage	utr1	utr2	utr3	utr4	utr5	utr6
E15.5	954	935	899	882	880
E17.5	3913	4476	5709	4878	3983
E18.5	6053	5687	5237	5964	6232
E19.5	7436	6388	7011	6409
P0	7597	7544	7671	7427	7678	7436
P2	8765	8579	7880	6481	8651
