# Supplementary material for: Elastic force restricts growth of the murine utricle
Source: eLife. 2017 Jul 25;6:e25681. doi: 10.7554/eLife.25681 (PMC5550282; doi:10.7554/eLife.25681)
Supplement: Figure 7—source data 3. — DOI: http://dx.doi.org/10.7554/eLife.25681.040 [file elife-25681-fig7-data3.csv]

Distance( x10^-2 mm)	EdU density (A. U.)	SEM (A. U.)
-3.75	139.2451	1.869841271
-3.73125	139.3601	1.865373258
-3.7125	139.4736	1.861641442
-3.69375	139.5827	1.857646523
-3.675	139.6836	1.852445493
-3.65625	139.7834	1.847587074
-3.6375	139.9035	1.843246967
-3.61875	139.9983	1.837743011
-3.6	140.0742	1.832030535
-3.58125	140.1719	1.826861577
-3.5625	140.2627	1.820972098
-3.54375	140.3329	1.815163545
-3.525	140.4359	1.808981
-3.50625	140.518	1.802628759
-3.4875	140.5844	1.795072859
-3.46875	140.6772	1.788257798
-3.45	140.7724	1.781374711
-3.43125	140.8473	1.774795657
-3.4125	140.9272	1.767028641
-3.39375	141.0088	1.759016867
-3.375	141.0839	1.751007543
-3.35625	141.1677	1.743636715
-3.3375	141.2207	1.735799249
-3.31875	141.3049	1.727799359
-3.3	141.3716	1.71975125
-3.28125	141.4332	1.711537001
-3.2625	141.514	1.703235014
-3.24375	141.6011	1.694514652
-3.225	141.6601	1.685763862
-3.20625	141.7373	1.677663213
-3.1875	141.8135	1.669339744
-3.16875	141.9075	1.660412419
-3.15	141.9891	1.652482134
-3.13125	142.0744	1.643972167
-3.1125	142.1593	1.635847364
-3.09375	142.2563	1.626779421
-3.075	142.3244	1.618524558
-3.05625	142.4027	1.610668215
-3.0375	142.5062	1.602296988
-3.01875	142.595	1.59410233
-3	142.6809	1.586099351
-2.98125	142.8034	1.578627224
-2.9625	142.9023	1.570306083
-2.94375	142.9972	1.562164112
-2.925	143.0904	1.554280982
-2.90625	143.2132	1.546831652
-2.8875	143.314	1.539253498
-2.86875	143.449	1.532046284
-2.85	143.5583	1.524738988
-2.83125	143.6699	1.517818407
-2.8125	143.7765	1.511120827
-2.79375	143.8969	1.504318047
-2.775	144.029	1.49795605
-2.75625	144.1736	1.491606692
-2.7375	144.2946	1.485193917
-2.71875	144.4344	1.479777348
-2.7	144.5725	1.473568661
-2.68125	144.71	1.468225155
-2.6625	144.8563	1.463241409
-2.64375	145.0024	1.458052732
-2.625	145.1504	1.453268462
-2.60625	145.2978	1.448793558
-2.5875	145.4487	1.444036118
-2.56875	145.6258	1.439854689
-2.55	145.794	1.435443606
-2.53125	145.9632	1.43195771
-2.5125	146.1362	1.428490295
-2.49375	146.3146	1.424455223
-2.475	146.4933	1.421550326
-2.45625	146.6587	1.418692491
-2.4375	146.8318	1.415779122
-2.41875	147.0146	1.413754346
-2.4	147.2153	1.41085434
-2.38125	147.4007	1.408822456
-2.3625	147.599	1.406672822
-2.34375	147.7952	1.404472813
-2.325	147.9814	1.402948725
-2.30625	148.1655	1.401516936
-2.2875	148.375	1.400099926
-2.26875	148.5773	1.399040844
-2.25	148.7734	1.397797184
-2.23125	148.9843	1.395987606
-2.2125	149.1916	1.39512412
-2.19375	149.4017	1.394377586
-2.175	149.6068	1.393742127
-2.15625	149.8098	1.393488205
-2.1375	150.0202	1.393083393
-2.11875	150.2394	1.392509842
-2.1	150.4444	1.391954317
-2.08125	150.6633	1.391942609
-2.0625	150.8796	1.391919983
-2.04375	151.113	1.392043419
-2.025	151.3206	1.392333526
-2.00625	151.5363	1.392715871
-1.9875	151.747	1.392846191
-1.96875	151.9649	1.393587088
-1.95	152.1944	1.39350957
-1.93125	152.4172	1.393730239
-1.9125	152.6421	1.39435193
-1.89375	152.8637	1.395264156
-1.875	153.0864	1.395737385
-1.85625	153.3187	1.39600211
-1.8375	153.5286	1.396556587
-1.81875	153.762	1.397720203
-1.8	153.9967	1.398465606
-1.78125	154.2118	1.398798047
-1.7625	154.4252	1.399179494
-1.74375	154.6559	1.399756253
-1.725	154.8729	1.400601118
-1.70625	155.0901	1.401218135
-1.6875	155.3181	1.401969367
-1.66875	155.5321	1.402615262
-1.65	155.7569	1.4036035
-1.63125	155.9851	1.403856449
-1.6125	156.1994	1.404771674
-1.59375	156.4106	1.405586336
-1.575	156.6261	1.406523318
-1.55625	156.8474	1.40751368
-1.5375	157.0569	1.408320154
-1.51875	157.2489	1.408921961
-1.5	157.46	1.410283903
-1.48125	157.6753	1.411215925
-1.4625	157.8745	1.41251986
-1.44375	158.0643	1.413429907
-1.425	158.2649	1.414070764
-1.40625	158.461	1.41504155
-1.3875	158.6405	1.416398173
-1.36875	158.826	1.417156565
-1.35	159.0138	1.418402044
-1.33125	159.1981	1.419399457
-1.3125	159.3643	1.421215243
-1.29375	159.5343	1.421999595
-1.275	159.7027	1.422685647
-1.25625	159.888	1.423742402
-1.2375	160.0405	1.425597356
-1.21875	160.1874	1.427236316
-1.2	160.3373	1.428617692
-1.18125	160.4809	1.43008572
-1.1625	160.6096	1.431299075
-1.14375	160.7426	1.432860093
-1.125	160.8654	1.434803068
-1.10625	160.9804	1.43644095
-1.0875	161.0919	1.438360235
-1.06875	161.1905	1.440248502
-1.05	161.2956	1.441731075
-1.03125	161.3723	1.443993376
-1.0125	161.4566	1.445712578
-0.99375	161.5273	1.44783273
-0.975	161.5835	1.450267118
-0.95625	161.6377	1.452622003
-0.9375	161.6976	1.455446344
-0.91875	161.7235	1.457766439
-0.9	161.7544	1.460401782
-0.88125	161.7785	1.462603387
-0.8625	161.7828	1.465618719
-0.84375	161.7855	1.468213313
-0.825	161.7842	1.471099609
-0.80625	161.7599	1.474117553
-0.7875	161.7281	1.477083555
-0.76875	161.6896	1.480806159
-0.75	161.6423	1.483646951
-0.73125	161.5792	1.486896315
-0.7125	161.5041	1.489952717
-0.69375	161.4152	1.493382784
-0.675	161.3131	1.49699364
-0.65625	161.2138	1.500702323
-0.6375	161.0823	1.504884106
-0.61875	160.9431	1.508750808
-0.6	160.8039	1.512950261
-0.58125	160.6466	1.517490506
-0.5625	160.4593	1.521597122
-0.54375	160.2747	1.525397907
-0.525	160.0632	1.530160146
-0.50625	159.8508	1.534465948
-0.4875	159.612	1.539466661
-0.46875	159.3679	1.543712787
-0.45	159.1069	1.548094223
-0.43125	158.8517	1.553240961
-0.4125	158.5552	1.558528382
-0.39375	158.2483	1.563380555
-0.375	157.9397	1.569027471
-0.35625	157.6034	1.57424421
-0.3375	157.2621	1.579876707
-0.31875	156.9054	1.585610271
-0.3	156.5353	1.590497664
-0.28125	156.1489	1.59578561
-0.2625	155.7502	1.601836548
-0.24375	155.3379	1.607832766
-0.225	154.9105	1.613431303
-0.20625	154.4616	1.619224475
-0.1875	154.0151	1.625367486
-0.16875	153.5336	1.63135801
-0.15	153.0507	1.637040952
-0.13125	152.5655	1.642326951
-0.1125	152.0589	1.648730771
-0.09375	151.5214	1.655560893
-0.075	150.9816	1.661455793
-0.05625	150.4184	1.667333521
-0.0375	149.8598	1.673171691
-0.01875	149.2883	1.678867483
0	148.7003	1.685144158
0.01875	148.0988	1.691700366
0.0375	147.4741	1.697616158
0.05625	146.8408	1.704036014
0.075	146.2065	1.709884467
0.09375	145.5554	1.715608923
0.1125	144.9087	1.721546891
0.13125	144.227	1.727652847
0.15	143.5498	1.733632293
0.16875	142.8595	1.739446778
0.1875	142.1508	1.745137943
0.20625	141.428	1.751803162
0.225	140.7069	1.757484101
0.24375	139.9679	1.762958422
0.2625	139.226	1.768228754
0.28125	138.4752	1.774136598
0.3	137.7309	1.779902009
0.31875	136.9634	1.785349554
0.3375	136.1875	1.790424213
0.35625	135.4055	1.795489389
0.375	134.6241	1.800509919
0.39375	133.8136	1.806105621
0.4125	133.0022	1.811305263
0.43125	132.1975	1.81637544
0.45	131.3779	1.821373307
0.46875	130.5518	1.825869151
0.4875	129.7228	1.830819671
0.50625	128.8945	1.835230864
0.525	128.0673	1.839891749
0.54375	127.2292	1.844168295
0.5625	126.3806	1.848241984
0.58125	125.5383	1.852660519
0.6	124.686	1.856442944
0.61875	123.8161	1.860161651
0.6375	122.9662	1.864400841
0.65625	122.1112	1.868070147
0.675	121.243	1.871057128
0.69375	120.3726	1.873881458
0.7125	119.5151	1.87720373
0.73125	118.6489	1.879602931
0.75	117.7898	1.882195258
0.76875	116.9237	1.885558432
0.7875	116.0441	1.887705108
0.80625	115.1815	1.88924673
0.825	114.3151	1.891247544
0.84375	113.4403	1.893148564
0.8625	112.5735	1.894894539
0.88125	111.7044	1.895961728
0.9	110.8329	1.896740166
0.91875	109.9735	1.897047914
0.9375	109.1066	1.898138274
0.95625	108.2339	1.898789557
0.975	107.3846	1.898870799
0.99375	106.5235	1.899069469
1.0125	105.6727	1.898488249
1.03125	104.8056	1.898170838
1.05	103.9554	1.896985186
1.06875	103.1053	1.895799613
1.0875	102.2492	1.894393587
1.10625	101.4037	1.892491281
1.125	100.5691	1.891103167
1.14375	99.71906	1.889299162
1.1625	98.86926	1.886322273
1.18125	98.03801	1.883483946
1.2	97.20516	1.880668572
1.21875	96.38738	1.877460363
1.2375	95.56937	1.873371907
1.25625	94.74891	1.869502249
1.275	93.93079	1.865010441
1.29375	93.12203	1.861274027
1.3125	92.31172	1.856273556
1.33125	91.4996	1.851180598
1.35	90.71228	1.846064002
1.36875	89.9218	1.840591253
1.3875	89.12373	1.83462673
1.40625	88.34367	1.827546744
1.425	87.55959	1.820824111
1.44375	86.78941	1.814658969
1.4625	86.02877	1.807854123
1.48125	85.26224	1.800499943
1.5	84.49987	1.79323961
1.51875	83.74942	1.784935957
1.5375	83.00261	1.77602829
1.55625	82.25116	1.767846797
1.575	81.50127	1.760087979
1.59375	80.7644	1.751347166
1.6125	80.04015	1.742219792
1.63125	79.30789	1.73299353
1.65	78.59084	1.72343716
1.66875	77.88674	1.713980413
1.6875	77.16986	1.704714125
1.70625	76.46578	1.694292155
1.725	75.76917	1.683755482
1.74375	75.06388	1.673487775
1.7625	74.37417	1.663171613
1.78125	73.68945	1.652226688
1.8	73.01133	1.640958205
1.81875	72.33447	1.630605259
1.8375	71.67438	1.619609267
1.85625	71.0096	1.609337429
1.875	70.33415	1.598490111
1.89375	69.66056	1.58784444
1.9125	68.99045	1.576453968
1.93125	68.35347	1.56531004
1.95	67.71387	1.553893561
1.96875	67.07593	1.54334909
1.9875	66.43758	1.532738669
2.00625	65.78642	1.521915713
2.025	65.14952	1.510561572
2.04375	64.50858	1.49962475
2.0625	63.87803	1.488878431
2.08125	63.26991	1.477627918
2.1	62.65535	1.46660141
2.11875	62.04742	1.455811281
2.1375	61.42628	1.445329891
2.15625	60.82301	1.435477765
2.175	60.21179	1.42498047
2.19375	59.60503	1.414305671
2.2125	59.00003	1.404207734
2.23125	58.39539	1.393790328
2.25	57.84774	1.383834327
2.26875	57.26613	1.373324684
2.2875	56.68955	1.363368381
2.30625	56.10683	1.353263391
2.325	55.19594	1.334307427
2.34375	54.29551	1.321057311
2.3625	53.59826	1.308742906
2.38125	52.79311	1.296406901
2.4	51.91048	1.283092712
2.41875	51.18272	1.272597561
2.4375	50.50594	1.258031882
2.45625	49.71029	1.240791448
2.475	48.93661	1.226883029
2.49375	48.1079	1.204137903
2.5125	47.38737	1.18939112
2.53125	46.72537	1.17643803
2.55	46.11214	1.166033622
2.56875	45.45197	1.154513585
2.5875	44.81058	1.145248318
2.60625	44.24039	1.135379919
2.625	43.71039	1.124160872
2.64375	43.17685	1.112400224
2.6625	42.64426	1.1014501
2.68125	42.12327	1.090217398
2.7	41.60453	1.078986051
2.71875	41.09766	1.068359677
2.7375	40.62208	1.058205868
2.75625	40.13311	1.047540274
2.775	39.63696	1.0374878
2.79375	39.14075	1.028234295
2.8125	38.67374	1.018679305
2.83125	38.21912	1.009317453
2.85	37.76062	1.000372949
2.86875	37.29833	0.992763827
2.8875	36.83808	0.984916669
2.90625	36.39223	0.977047978
2.925	35.94524	0.969326009
2.94375	35.51329	0.962121188
2.9625	35.07967	0.954559334
2.98125	34.64294	0.946777149
3	34.22759	0.94021254
3.01875	33.80467	0.934399471
3.0375	33.38355	0.928458303
3.05625	32.97949	0.922352879
3.075	32.57875	0.91633409
3.09375	32.19427	0.91137612
3.1125	31.8008	0.906868913
3.13125	31.42569	0.901327242
3.15	31.0516	0.896692829
3.16875	30.68408	0.892897364
3.1875	30.32116	0.888938722
3.20625	29.95803	0.884758812
3.225	29.61018	0.880466961
3.24375	29.26357	0.876828806
3.2625	28.93676	0.87364103
3.28125	28.60169	0.870593699
3.3	28.27035	0.868123004
3.31875	27.93369	0.864800472
3.3375	27.60653	0.862612693
3.35625	27.29606	0.86116458
3.375	26.97502	0.859293066
3.39375	26.67475	0.857513338
3.4125	26.37325	0.855988243
3.43125	26.07566	0.854900025
3.45	25.77772	0.854552446
3.46875	25.47977	0.852000928
3.4875	24.69362	0.817597094
3.50625	24.12794	0.807488257
3.525	23.65644	0.795108043
3.54375	23.2015	0.781796089
3.5625	22.68386	0.772374397
3.58125	22.21759	0.759563725
3.6	21.76715	0.743289324
3.61875	21.30807	0.729193223
3.6375	20.8542	0.714142165
3.65625	20.43912	0.700106847
3.675	20.02546	0.681642716
3.69375	19.65266	0.663601229
3.7125	19.29496	0.646615973
3.73125	18.97792	0.634108989
