# Supplementary material for: Elastic force restricts growth of the murine utricle
Source: eLife. 2017 Jul 25;6:e25681. doi: 10.7554/eLife.25681 (PMC5550282; doi:10.7554/eLife.25681)
Supplement: Figure 7—source data 4. — DOI: http://dx.doi.org/10.7554/eLife.25681.041 [file elife-25681-fig7-data4.csv]

	Supporting cell density (cells/mm2)
	Periphery						Center
Stage	utr1	utr2	utr3	utr4	utr5		utr1	utr2	utr3	utr4
E18.5	38392.01	32172.11	38812.52	35411.52	36705.88		50867.54	49277	47103.01	39101.53
P2	42797.58	46607.92	51011.47	48577.89	51228.52		44042.86	47482.75	46952.37	41663.75
