# Supplementary material for: Elastic force restricts growth of the murine utricle
Source: eLife. 2017 Jul 25;6:e25681. doi: 10.7554/eLife.25681 (PMC5550282; doi:10.7554/eLife.25681)
Supplement: Source code 1. — DOI: http://dx.doi.org/10.7554/eLife.25681.044 [file elife-25681-code1.zip › Simulation/circle.piff]

0 SupportingCell 64 67 104 107 0 0
1 SupportingCell 68 71 92 95 0 0
2 SupportingCell 68 71 96 99 0 0
3 SupportingCell 68 71 100 103 0 0
4 SupportingCell 68 71 104 107 0 0
5 SupportingCell 68 71 108 111 0 0
6 SupportingCell 68 71 112 115 0 0
7 SupportingCell 68 71 116 119 0 0
8 SupportingCell 68 71 120 123 0 0
9 SupportingCell 72 75 84 87 0 0
10 SupportingCell 72 75 88 91 0 0
11 SupportingCell 72 75 92 95 0 0
12 SupportingCell 72 75 96 99 0 0
13 SupportingCell 72 75 100 103 0 0
14 SupportingCell 72 75 104 107 0 0
15 SupportingCell 72 75 108 111 0 0
16 SupportingCell 72 75 112 115 0 0
17 SupportingCell 72 75 116 119 0 0
18 SupportingCell 72 75 120 123 0 0
19 SupportingCell 72 75 124 127 0 0
20 SupportingCell 76 79 80 83 0 0
21 SupportingCell 76 79 84 87 0 0
22 SupportingCell 76 79 88 91 0 0
23 SupportingCell 76 79 92 95 0 0
24 SupportingCell 76 79 96 99 0 0
25 SupportingCell 76 79 100 103 0 0
26 SupportingCell 76 79 104 107 0 0
27 SupportingCell 76 79 108 111 0 0
28 SupportingCell 76 79 112 115 0 0
29 SupportingCell 76 79 116 119 0 0
30 SupportingCell 76 79 120 123 0 0
31 SupportingCell 76 79 124 127 0 0
32 SupportingCell 76 79 128 131 0 0
33 SupportingCell 80 83 80 83 0 0
34 SupportingCell 80 83 84 87 0 0
35 SupportingCell 80 83 88 91 0 0
36 SupportingCell 80 83 92 95 0 0
37 SupportingCell 80 83 96 99 0 0
38 SupportingCell 80 83 100 103 0 0
39 SupportingCell 80 83 104 107 0 0
40 SupportingCell 80 83 108 111 0 0
41 SupportingCell 80 83 112 115 0 0
42 SupportingCell 80 83 116 119 0 0
43 SupportingCell 80 83 120 123 0 0
44 SupportingCell 80 83 124 127 0 0
45 SupportingCell 80 83 128 131 0 0
46 SupportingCell 80 83 132 135 0 0
47 SupportingCell 84 87 76 79 0 0
48 SupportingCell 84 87 80 83 0 0
49 SupportingCell 84 87 84 87 0 0
50 SupportingCell 84 87 88 91 0 0
51 SupportingCell 84 87 92 95 0 0
52 SupportingCell 84 87 96 99 0 0
53 SupportingCell 84 87 100 103 0 0
54 SupportingCell 84 87 104 107 0 0
55 SupportingCell 84 87 108 111 0 0
56 SupportingCell 84 87 112 115 0 0
57 SupportingCell 84 87 116 119 0 0
58 SupportingCell 84 87 120 123 0 0
59 SupportingCell 84 87 124 127 0 0
60 SupportingCell 84 87 128 131 0 0
61 SupportingCell 84 87 132 135 0 0
62 SupportingCell 88 91 76 79 0 0
63 SupportingCell 88 91 80 83 0 0
64 SupportingCell 88 91 84 87 0 0
65 SupportingCell 88 91 88 91 0 0
66 SupportingCell 88 91 92 95 0 0
67 SupportingCell 88 91 96 99 0 0
68 SupportingCell 88 91 100 103 0 0
69 SupportingCell 88 91 104 107 0 0
70 SupportingCell 88 91 108 111 0 0
71 SupportingCell 88 91 112 115 0 0
72 SupportingCell 88 91 116 119 0 0
73 SupportingCell 88 91 120 123 0 0
74 SupportingCell 88 91 124 127 0 0
75 SupportingCell 88 91 128 131 0 0
76 SupportingCell 88 91 132 135 0 0
77 SupportingCell 92 95 76 79 0 0
78 SupportingCell 92 95 80 83 0 0
79 SupportingCell 92 95 84 87 0 0
80 SupportingCell 92 95 88 91 0 0
81 SupportingCell 92 95 92 95 0 0
82 SupportingCell 92 95 96 99 0 0
83 SupportingCell 92 95 100 103 0 0
84 SupportingCell 92 95 104 107 0 0
85 SupportingCell 92 95 108 111 0 0
86 SupportingCell 92 95 112 115 0 0
87 SupportingCell 92 95 116 119 0 0
88 SupportingCell 92 95 120 123 0 0
89 SupportingCell 92 95 124 127 0 0
90 SupportingCell 92 95 128 131 0 0
91 SupportingCell 92 95 132 135 0 0
92 SupportingCell 92 95 136 139 0 0
93 SupportingCell 96 99 76 79 0 0
94 SupportingCell 96 99 80 83 0 0
95 SupportingCell 96 99 84 87 0 0
96 SupportingCell 96 99 88 91 0 0
97 SupportingCell 96 99 92 95 0 0
98 SupportingCell 96 99 96 99 0 0
99 SupportingCell 96 99 100 103 0 0
100 SupportingCell 96 99 104 107 0 0
101 SupportingCell 96 99 108 111 0 0
102 SupportingCell 96 99 112 115 0 0
103 SupportingCell 96 99 116 119 0 0
104 SupportingCell 96 99 120 123 0 0
105 SupportingCell 96 99 124 127 0 0
106 SupportingCell 96 99 128 131 0 0
107 SupportingCell 96 99 132 135 0 0
108 SupportingCell 96 99 136 139 0 0
109 SupportingCell 100 103 76 79 0 0
110 SupportingCell 100 103 80 83 0 0
111 SupportingCell 100 103 84 87 0 0
112 SupportingCell 100 103 88 91 0 0
113 SupportingCell 100 103 92 95 0 0
114 SupportingCell 100 103 96 99 0 0
115 SupportingCell 100 103 100 103 0 0
116 SupportingCell 100 103 104 107 0 0
117 SupportingCell 100 103 108 111 0 0
118 SupportingCell 100 103 112 115 0 0
119 SupportingCell 100 103 116 119 0 0
120 SupportingCell 100 103 120 123 0 0
121 SupportingCell 100 103 124 127 0 0
122 SupportingCell 100 103 128 131 0 0
123 SupportingCell 100 103 132 135 0 0
124 SupportingCell 100 103 136 139 0 0
125 SupportingCell 104 107 76 79 0 0
126 SupportingCell 104 107 80 83 0 0
127 SupportingCell 104 107 84 87 0 0
128 SupportingCell 104 107 88 91 0 0
129 SupportingCell 104 107 92 95 0 0
130 SupportingCell 104 107 96 99 0 0
131 SupportingCell 104 107 100 103 0 0
132 SupportingCell 104 107 104 107 0 0
133 SupportingCell 104 107 108 111 0 0
134 SupportingCell 104 107 112 115 0 0
135 SupportingCell 104 107 116 119 0 0
136 SupportingCell 104 107 120 123 0 0
137 SupportingCell 104 107 124 127 0 0
138 SupportingCell 104 107 128 131 0 0
139 SupportingCell 104 107 132 135 0 0
140 SupportingCell 108 111 76 79 0 0
141 SupportingCell 108 111 80 83 0 0
142 SupportingCell 108 111 84 87 0 0
143 SupportingCell 108 111 88 91 0 0
144 SupportingCell 108 111 92 95 0 0
145 SupportingCell 108 111 96 99 0 0
146 SupportingCell 108 111 100 103 0 0
147 SupportingCell 108 111 104 107 0 0
148 SupportingCell 108 111 108 111 0 0
149 SupportingCell 108 111 112 115 0 0
150 SupportingCell 108 111 116 119 0 0
151 SupportingCell 108 111 120 123 0 0
152 SupportingCell 108 111 124 127 0 0
153 SupportingCell 108 111 128 131 0 0
154 SupportingCell 108 111 132 135 0 0
155 SupportingCell 112 115 80 83 0 0
156 SupportingCell 112 115 84 87 0 0
157 SupportingCell 112 115 88 91 0 0
158 SupportingCell 112 115 92 95 0 0
159 SupportingCell 112 115 96 99 0 0
160 SupportingCell 112 115 100 103 0 0
161 SupportingCell 112 115 104 107 0 0
162 SupportingCell 112 115 108 111 0 0
163 SupportingCell 112 115 112 115 0 0
164 SupportingCell 112 115 116 119 0 0
165 SupportingCell 112 115 120 123 0 0
166 SupportingCell 112 115 124 127 0 0
167 SupportingCell 112 115 128 131 0 0
168 SupportingCell 112 115 132 135 0 0
169 SupportingCell 116 119 80 83 0 0
170 SupportingCell 116 119 84 87 0 0
171 SupportingCell 116 119 88 91 0 0
172 SupportingCell 116 119 92 95 0 0
173 SupportingCell 116 119 96 99 0 0
174 SupportingCell 116 119 100 103 0 0
175 SupportingCell 116 119 104 107 0 0
176 SupportingCell 116 119 108 111 0 0
177 SupportingCell 116 119 112 115 0 0
178 SupportingCell 116 119 116 119 0 0
179 SupportingCell 116 119 120 123 0 0
180 SupportingCell 116 119 124 127 0 0
181 SupportingCell 116 119 128 131 0 0
182 SupportingCell 120 123 84 87 0 0
183 SupportingCell 120 123 88 91 0 0
184 SupportingCell 120 123 92 95 0 0
185 SupportingCell 120 123 96 99 0 0
186 SupportingCell 120 123 100 103 0 0
187 SupportingCell 120 123 104 107 0 0
188 SupportingCell 120 123 108 111 0 0
189 SupportingCell 120 123 112 115 0 0
190 SupportingCell 120 123 116 119 0 0
191 SupportingCell 120 123 120 123 0 0
192 SupportingCell 120 123 124 127 0 0
193 SupportingCell 124 127 88 91 0 0
194 SupportingCell 124 127 92 95 0 0
195 SupportingCell 124 127 96 99 0 0
196 SupportingCell 124 127 100 103 0 0
197 SupportingCell 124 127 104 107 0 0
198 SupportingCell 124 127 108 111 0 0
199 SupportingCell 124 127 112 115 0 0
200 SupportingCell 124 127 116 119 0 0
201 SupportingCell 124 127 120 123 0 0
202 SupportingCell 128 131 96 99 0 0
203 SupportingCell 128 131 100 103 0 0
204 SupportingCell 128 131 104 107 0 0
205 SupportingCell 128 131 108 111 0 0
206 SupportingCell 128 131 112 115 0 0
207 SupportingCell 128 131 116 119 0 0
