# Supplementary material for: Elastic force restricts growth of the murine utricle
Source: eLife. 2017 Jul 25;6:e25681. doi: 10.7554/eLife.25681 (PMC5550282; doi:10.7554/eLife.25681)
Supplement: Source code 1. — DOI: http://dx.doi.org/10.7554/eLife.25681.044 [file elife-25681-code1.zip › Simulation/steppableBasedMitosis.piff]

1 StemCell 45 50 45 50 0 0
2 StemCell 46 51 45 60 0 0
