# Supplementary material for: Elastic force restricts growth of the murine utricle
Source: eLife. 2017 Jul 25;6:e25681. doi: 10.7554/eLife.25681 (PMC5550282; doi:10.7554/eLife.25681)
Supplement: Source code 1. — DOI: http://dx.doi.org/10.7554/eLife.25681.044 [file elife-25681-code1.zip › Simulation/steppableBasedMitosis.xml]

 <CompuCell3D>
 <Potts>
   <Dimensions x="600" y="600" z="1"/>
   <LatticeType>Hexagonal</LatticeType>
   <Anneal>10</Anneal>
   <Steps>6000</Steps>
   <Temperature>5</Temperature>
   <Flip2DimRatio>1</Flip2DimRatio>
   <NeighborOrder>5</NeighborOrder>
 </Potts>

 <Plugin Name="Volume"/>

 <Plugin Name="Surface">
   <TargetSurface>25</TargetSurface>
   <LambdaSurface>1.5</LambdaSurface>
 </Plugin>

<Plugin Name="CellType">  
   <!-- Listing all cell types in the simulation -->
   <CellType TypeId="0" TypeName="Medium"/>
   <CellType TypeId="1" TypeName="SupportingCell"/>
   <CellType TypeId="2" TypeName="HairCell"/>
</Plugin>

<Plugin Name="Contact">
   <!-- Specification of adhesion energies -->
   <Energy Type1="Medium" Type2="Medium">0.0</Energy>
   <Energy Type1="Medium" Type2="SupportingCell">20.0</Energy>
   <Energy Type1="Medium" Type2="HairCell">20.0</Energy>
   <Energy Type1="SupportingCell" Type2="SupportingCell">20.0</Energy>
   <Energy Type1="SupportingCell" Type2="HairCell">20.0</Energy>
   <Energy Type1="HairCell" Type2="HairCell">20.0</Energy>
   <NeighborOrder>2</NeighborOrder>
</Plugin>

 <Plugin Name="NeighborTracker"> 
   <!-- Module tracking neighboring cells of each cell -->
</Plugin>

<Steppable Type="BoxWatcher">  
   <!-- Module tracing boundaries of the minimal box enclosing all the cells. May speed up calculations. May have no effect for parallel version -->
   <XMargin>10</XMargin>
   <YMargin>10</YMargin>
   <ZMargin>10</ZMargin>
</Steppable>

<!--  <Steppable Type="PIFInitializer"> -->
<!--    <PIFName>Simulation/steppableBasedMitosis.piff</PIFName> -->
<!--    <PIFName>Simulation/circle.piff</PIFName> -->
<!--  </Steppable> -->

 <Steppable Type="BlobInitializer"> 
   <!-- Initial layout of cells in the form of spherical (circular in 2D) blob -->
   <Region>
      <Center x="300" y="300" z="0"/>
      <Radius>50</Radius>
      <Gap>0</Gap>
      <Width>6</Width>
      <Types>SupportingCell</Types>
   </Region>
</Steppable>

<Metadata>
   <NumberOfProcessors>4</NumberOfProcessors>
</Metadata>

</CompuCell3D>
