# Supplementary material for: Elastic force restricts growth of the murine utricle
Source: eLife. 2017 Jul 25;6:e25681. doi: 10.7554/eLife.25681 (PMC5550282; doi:10.7554/eLife.25681)
Supplement: Source code 2. — DOI: http://dx.doi.org/10.7554/eLife.25681.045 [file elife-25681-code2.zip]

Archive with 20 entries (17 files):
- Simulation/
- Simulation/.DS_Store
- __MACOSX/
- __MACOSX/Simulation/
- __MACOSX/Simulation/._.DS_Store
- Simulation/circle.piff
- __MACOSX/Simulation/._circle.piff
- Simulation/ContactSteeringSteppable.py
- __MACOSX/Simulation/._ContactSteeringSteppable.py
- Simulation/steppableBasedMitosis.piff
- __MACOSX/Simulation/._steppableBasedMitosis.piff
- Simulation/steppableBasedMitosis.py
- __MACOSX/Simulation/._steppableBasedMitosis.py
- Simulation/steppableBasedMitosis.xml
- __MACOSX/Simulation/._steppableBasedMitosis.xml
- Simulation/steppableBasedMitosisSteppables.py
- __MACOSX/Simulation/._steppableBasedMitosisSteppables.py
- __MACOSX/._Simulation
- Utricle_Growth_ElasticEnergyPerimeter_no_notch_refractory_scdiffusion.cc3d
- __MACOSX/._Utricle_Growth_ElasticEnergyPerimeter_no_notch_refractory_scdiffusion.cc3d
