# Supplementary material for: Elastic force restricts growth of the murine utricle
Source: eLife. 2017 Jul 25;6:e25681. doi: 10.7554/eLife.25681 (PMC5550282; doi:10.7554/eLife.25681)
Supplement: Source code 2. — DOI: http://dx.doi.org/10.7554/eLife.25681.045 [file elife-25681-code2.zip › Simulation/steppableBasedMitosis.xml]

    <CompuCell3D>
 <Potts>
   <Dimensions x="600" y="600" z="1"/>
   <LatticeType>Hexagonal</LatticeType>
   <Anneal>10</Anneal>
   <Steps>4500</Steps>
   <Temperature>5</Temperature>
   <Flip2DimRatio>1</Flip2DimRatio>
   <NeighborOrder>5</NeighborOrder>
 </Potts>

 <Plugin Name="Volume"/>

 <Plugin Name="Surface">
   <TargetSurface>25</TargetSurface>
   <LambdaSurface>1.5</LambdaSurface>
 </Plugin>

<Plugin Name="CellType">  
   <!-- Listing all cell types in the simulation -->
   <CellType TypeId="0" TypeName="Medium"/>
   <CellType TypeId="1" TypeName="SupportingCell"/>
   <CellType TypeId="2" TypeName="HairCell"/>
</Plugin>

<Plugin Name="Contact">
   <!-- Specification of adhesion energies -->
   <Energy Type1="Medium" Type2="Medium">0.0</Energy>
   <Energy Type1="Medium" Type2="SupportingCell">20.0</Energy>
   <Energy Type1="Medium" Type2="HairCell">20.0</Energy>
   <Energy Type1="SupportingCell" Type2="SupportingCell">20.0</Energy>
   <Energy Type1="SupportingCell" Type2="HairCell">20.0</Energy>
   <Energy Type1="HairCell" Type2="HairCell">20.0</Energy>
   <NeighborOrder>2</NeighborOrder>
</Plugin>

 <Plugin Name="NeighborTracker"> 
   <!-- Module tracking neighboring cells of each cell -->
</Plugin>

<Plugin Name="CenterOfMass">
    <!-- Module tracking center of mass of each cell -->
</Plugin>

<Steppable Type="DiffusionSolverFE">
    <!-- Specification of PDE solvers -->
    <DiffusionField Name="GROWTH_REPRESSOR">
        <DiffusionData>
            <FieldName>Growth Repressor</FieldName>
            <GlobalDiffusionConstant>5.</GlobalDiffusionConstant>
            <GlobalDecayConstant>0e-04</GlobalDecayConstant>
        </DiffusionData>
        <SecretionData>
            <!-- When secretion is defined inside DissufionSolverFEall secretio nconstants are scaled automaticly to account for extra calls of the solver when handling large diffusion constants -->
            <!-- Uniform secretion Definition -->
            <Secretion Type="SupportingCell">2e-4</Secretion>
            <Secretion Type="HairCell">2e-4</Secretion>
        </SecretionData>
        <BoundaryConditions>
            <Plane Axis="X">
                <ConstantDerivative PlanePosition="Min" Value="0.0"/>
                <ConstantDerivative PlanePosition="Max" Value="0.0"/>
            </Plane>
            <Plane Axis="Y">
                <ConstantDerivative PlanePosition="Min" Value="0.0"/>
                <ConstantDerivative PlanePosition="Max" Value="0.0"/>
            </Plane>
        </BoundaryConditions>
    </DiffusionField>
</Steppable>


<Steppable Type="BoxWatcher">  
   <!-- Module tracing boundaries of the minimal box enclosing all the cells. May speed up calculations. May have no effect for parallel version -->
   <XMargin>10</XMargin>
   <YMargin>10</YMargin>
   <ZMargin>10</ZMargin>
</Steppable>

<!--  <Steppable Type="PIFInitializer"> -->
<!--    <PIFName>Simulation/steppableBasedMitosis.piff</PIFName> -->
<!--    <PIFName>Simulation/circle.piff</PIFName> -->
<!--  </Steppable> -->

<Steppable Type="BlobInitializer">
    <!-- Initial layout of cells in the form of spherical (circular in 2D) blob -->
    <Region>
        <Center x="300" y="300" z="0"/>
        <Radius>50</Radius>
        <Gap>0</Gap>
        <Width>6</Width>
        <Types>SupportingCell</Types>
    </Region>
</Steppable>

<Metadata>
   <NumberOfProcessors>4</NumberOfProcessors>
</Metadata>

</CompuCell3D>
