# Supplementary material for: Elastic force restricts growth of the murine utricle
Source: eLife. 2017 Jul 25;6:e25681. doi: 10.7554/eLife.25681 (PMC5550282; doi:10.7554/eLife.25681)
Supplement: Source code 3. — DOI: http://dx.doi.org/10.7554/eLife.25681.046 [file elife-25681-code3.zip]

Archive with 104 entries (77 files):
- Move bimorph/
- Move bimorph/Arithmatic & matrix vi's/
- Move bimorph/Arithmatic & matrix vi's/Round.vi
- __MACOSX/
- __MACOSX/Move bimorph/
- __MACOSX/Move bimorph/Arithmatic & matrix vi's/
- __MACOSX/Move bimorph/Arithmatic & matrix vi's/._Round.vi
- __MACOSX/Move bimorph/._Arithmatic & matrix vi's
- Move bimorph/Experimental modules/
- Move bimorph/Experimental modules/Move bimorph.vi
- __MACOSX/Move bimorph/Experimental modules/
- __MACOSX/Move bimorph/Experimental modules/._Move bimorph.vi
- __MACOSX/Move bimorph/._Experimental modules
- Move bimorph/Filing system vis/
- Move bimorph/Filing system vis/Choose entry.vi
- __MACOSX/Move bimorph/Filing system vis/
- __MACOSX/Move bimorph/Filing system vis/._Choose entry.vi
- Move bimorph/Filing system vis/Date and Time.vi
- __MACOSX/Move bimorph/Filing system vis/._Date and Time.vi
- Move bimorph/Filing system vis/Display Entry.vi
- __MACOSX/Move bimorph/Filing system vis/._Display Entry.vi
- Move bimorph/Filing system vis/Frog ear specs.vi
- __MACOSX/Move bimorph/Filing system vis/._Frog ear specs.vi
- Move bimorph/Filing system vis/Gecko anesthesia specs.vi
- __MACOSX/Move bimorph/Filing system vis/._Gecko anesthesia specs.vi
- Move bimorph/Filing system vis/Make cell folder.vi
- __MACOSX/Move bimorph/Filing system vis/._Make cell folder.vi
- Move bimorph/Filing system vis/Make ear folder.vi
- __MACOSX/Move bimorph/Filing system vis/._Make ear folder.vi
- Move bimorph/Filing system vis/Start session number.glb
- __MACOSX/Move bimorph/Filing system vis/._Start session number.glb
- Move bimorph/Filing system vis/The Shell.vi
- __MACOSX/Move bimorph/Filing system vis/._The Shell.vi
- Move bimorph/Filing system vis/Trash pathname files.vi
- __MACOSX/Move bimorph/Filing system vis/._Trash pathname files.vi
- __MACOSX/Move bimorph/._Filing system vis
- Move bimorph/Global variables/
- Move bimorph/Global variables/Parameters.glb
- __MACOSX/Move bimorph/Global variables/
- __MACOSX/Move bimorph/Global variables/._Parameters.glb
- __MACOSX/Move bimorph/._Global variables
- Move bimorph/Input vi's/
- Move bimorph/Input vi's/Input setup for Move birmorph.vi
- __MACOSX/Move bimorph/Input vi's/
- __MACOSX/Move bimorph/Input vi's/._Input setup for Move birmorph.vi
- __MACOSX/Move bimorph/._Input vi's
- Move bimorph/Path vis/
- Move bimorph/Path vis/Find path stem.vi
- __MACOSX/Move bimorph/Path vis/
- __MACOSX/Move bimorph/Path vis/._Find path stem.vi
- __MACOSX/Move bimorph/._Path vis
- Move bimorph/Pathname Files/
- Move bimorph/Pathname Files/Find path stem for EP.vi
- __MACOSX/Move bimorph/Pathname Files/
- __MACOSX/Move bimorph/Pathname Files/._Find path stem for EP.vi
- Move bimorph/Pathname Files/Read Data folder pathname.vi
- __MACOSX/Move bimorph/Pathname Files/._Read Data folder pathname.vi
- Move bimorph/Pathname Files/Read Datalog file pathname.vi
- __MACOSX/Move bimorph/Pathname Files/._Read Datalog file pathname.vi
- Move bimorph/Pathname Files/Write Data file name.vi
- __MACOSX/Move bimorph/Pathname Files/._Write Data file name.vi
- Move bimorph/Pathname Files/Write Data folder pathname.vi
- __MACOSX/Move bimorph/Pathname Files/._Write Data folder pathname.vi
- Move bimorph/Pathname Files/Write Datalog file pathname.vi
- __MACOSX/Move bimorph/Pathname Files/._Write Datalog file pathname.vi
- __MACOSX/Move bimorph/._Pathname Files
- Move bimorph/Save vi's/
- Move bimorph/Save vi's/Save bimorph data.vi
- __MACOSX/Move bimorph/Save vi's/
- __MACOSX/Move bimorph/Save vi's/._Save bimorph data.vi
- __MACOSX/Move bimorph/._Save vi's
- Move bimorph/Sub vis/
- Move bimorph/Sub vis/Waveform making vi's/
- Move bimorph/Sub vis/Waveform making vi's/Compute amplitudes.vi
- __MACOSX/Move bimorph/Sub vis/
- __MACOSX/Move bimorph/Sub vis/Waveform making vi's/
- __MACOSX/Move bimorph/Sub vis/Waveform making vi's/._Compute amplitudes.vi
- __MACOSX/Move bimorph/Sub vis/._Waveform making vi's
- __MACOSX/Move bimorph/._Sub vis
- Move bimorph/Sutter/
- Move bimorph/Sutter/Convert decimal number to hex string.vi
- __MACOSX/Move bimorph/Sutter/
- __MACOSX/Move bimorph/Sutter/._Convert decimal number to hex string.vi
- Move bimorph/Sutter/Convert hex coordinate into decimal number.vi
- __MACOSX/Move bimorph/Sutter/._Convert hex coordinate into decimal number.vi
- Move bimorph/Sutter/Convert xyz hex strings into decimal coordinates.vi
- __MACOSX/Move bimorph/Sutter/._Convert xyz hex strings into decimal coordinates.vi
- Move bimorph/Sutter/ConvertStrings(Hex to Normal).vi
- __MACOSX/Move bimorph/Sutter/._ConvertStrings(Hex to Normal).vi
- Move bimorph/Sutter/ConvertStrings(Normal to Hex).vi
- __MACOSX/Move bimorph/Sutter/._ConvertStrings(Normal to Hex).vi
- Move bimorph/Sutter/Format position command.vi
- __MACOSX/Move bimorph/Sutter/._Format position command.vi
- Move bimorph/Sutter/Make hexadecimal command for Sutter manipulator.vi
- __MACOSX/Move bimorph/Sutter/._Make hexadecimal command for Sutter manipulator.vi
- Move bimorph/Sutter/Send commands to manipulator.vi
- __MACOSX/Move bimorph/Sutter/._Send commands to manipulator.vi
- __MACOSX/Move bimorph/._Sutter
- Move bimorph/Write to file vi's/
- Move bimorph/Write to file vi's/Remove newlines from comments.vi
- __MACOSX/Move bimorph/Write to file vi's/
- __MACOSX/Move bimorph/Write to file vi's/._Remove newlines from comments.vi
- __MACOSX/Move bimorph/._Write to file vi's
- __MACOSX/._Move bimorph
