# Supplementary material for: Elastic force restricts growth of the murine utricle
Source: eLife. 2017 Jul 25;6:e25681. doi: 10.7554/eLife.25681 (PMC5550282; doi:10.7554/eLife.25681)
Supplement: Source code 4. — DOI: http://dx.doi.org/10.7554/eLife.25681.047 [file elife-25681-code4.zip › Simulation/ContactSteeringSteppable.py]

from PySteppables import *
import CompuCell
import sys

            
class ContactSteering(SteppableBasePy):
    def __init__(self,_simulator,_frequency=10):
        SteppableBasePy.__init__(self,_simulator,_frequency)
        
    def start(self):
        self.k=6.9e-2
        #self.areafileHandle,self.fullFileName =self.openFileInSimulationOutputDirectory('Area.txt',"w")
        self.scellnumberfileHandle,self.fullFileName =self.openFileInSimulationOutputDirectory('NoSCells.txt',"w")
        self.hcellnumberfileHandle,self.fullFileName =self.openFileInSimulationOutputDirectory('NoHCells.txt',"w")
        self.hcellneighfileHandle,self.fullFileName =self.openFileInSimulationOutputDirectory('HCNeigh.txt',"w")
        self.scellneighfileHandle,self.fullFileName =self.openFileInSimulationOutputDirectory('SCNeigh.txt',"w")
        self.volumefileHandle,self.fullFileName =self.openFileInSimulationOutputDirectory('Volume.txt',"w")
        
    def step(self,mcs):    
        self.surf=0.
        self.vol=0.
        self.NSC=0
        self.NHC=0
        for cell in self.cellList:
            if cell.type==self.HAIRCELL:
                self.NHC+=1
            else:
                self.NSC+=1
            self.vol=self.vol+cell.volume
            for neighbor , commonSurfaceArea in self.getCellNeighborDataList(cell):                
                if neighbor == None:
                    self.surf=self.surf+commonSurfaceArea
            
#         val=float(self.getXMLElementValue(['Plugin','Name','Contact'],['Energy','Type1','Medium','Type2','SupportingCell']))
#         print 'Adhesion Energy:', val
        #print self.surf
        self.val= max(10.,self.k*self.surf)
        self.setXMLElementValue(self.val,['Plugin','Name','Contact'],['Energy','Type1','Medium','Type2','SupportingCell'])
        self.setXMLElementValue(self.val,['Plugin','Name','Contact'],['Energy','Type1','Medium','Type2','HairCell'])
        self.setXMLElementValue(self.val,['Plugin','Name','Contact'],['Energy','Type1','Medium','Type2','StemCell'])
        self.updateXML()   
        if mcs%50 ==0:
            self.HCNeigh=0
            self.SCNeigh=self.NSC
            for cell in self.cellList:
                if cell.type==self.HAIRCELL:
                   for neighbor, commonSurfaceArea in self.getCellNeighborDataList(cell):
                       if neighbor != None:
                           if neighbor.type == self.HAIRCELL:
                               self.HCNeigh+=1
                               break
                if cell.type==self.SUPPORTINGCELL:
                   for neighbor, commonSurfaceArea in self.getCellNeighborDataList(cell):
                        if neighbor != None:
                            if neighbor.type == self.HAIRCELL:
                                self.SCNeigh+=-1
                                break
        
            print >>self.scellnumberfileHandle, mcs,self.NSC
            print >>self.hcellnumberfileHandle, mcs,self.NHC
            print >>self.volumefileHandle, mcs,self.vol
            print >>self.hcellneighfileHandle, mcs, self.HCNeigh
            print >>self.scellneighfileHandle, mcs, self.SCNeigh
                
        if (self.surf == 0.) or ((self.NSC+self.NHC) > 12000):
            self.stopSimulation()
            
