# Supplementary material for: Elastic force restricts growth of the murine utricle
Source: eLife. 2017 Jul 25;6:e25681. doi: 10.7554/eLife.25681 (PMC5550282; doi:10.7554/eLife.25681)
Supplement: Source code 4. — DOI: http://dx.doi.org/10.7554/eLife.25681.047 [file elife-25681-code4.zip › Simulation/steppableBasedMitosisSteppables.py]

from PlayerPython import * 
import CompuCellSetup
from PySteppables import *
from PySteppablesExamples import MitosisSteppableBase
import CompuCell
import sys
from random import uniform,gauss
import math

hairCell_volume = 40
supportingCell_volume =40
div_volume = 20#supportingCell_volume/2
div_counter=50 #time since division

class DifferentiationSteppable(SteppableBasePy):
    def __init__(self,_simulator,_frequency=1):
        SteppableBasePy.__init__(self,_simulator,_frequency)
    def start(self):
        for cell in self.cellList:
            cell.targetVolume= supportingCell_volume
            cell.lambdaVolume=9.
            cellDict=self.getDictionaryAttribute(cell)
            cellDict['DivCount'] = div_counter
            cellDict['NewlyDivided'] = False
#     def step(self,mcs):
#        for cell in self.cellListByType(self.SUPPORTINGCELL):
#            cellDict=self.getDictionaryAttribute(cell)
#            cellDict['DiffCount']=max(0,cellDict['DiffCount'] - 1)
#            cellDict['AptCount']=max(0,cellDict['AptCount'] - 1)

class MitosisSteppable(MitosisSteppableBase):
    def __init__(self,_simulator,_frequency=1):
        MitosisSteppableBase.__init__(self,_simulator, _frequency)
                
        # 0 - parent child position will be randomized between mitosis event
        # negative integer - parent appears on the 'left' of the child
        # positive integer - parent appears on the 'right' of the child
        self.setParentChildPositionFlag(0)       
    
    def step(self,mcs):
        cells_to_divide=[]
#        for cell in self.cellList:
        for cell in self.cellListByType(self.STEMCELL):
            cellDict=self.getDictionaryAttribute(cell)
            newCount=max(0,cellDict['DivCount'] - 1)
            cellDict['DivCount'] = newCount
            if ((cell.volume > div_volume) & (cellDict['DivCount'] > 0)):
                cells_to_divide.append(cell)
                
        for cell in cells_to_divide:
            self.divideCellRandomOrientation(cell) #Divide cells at random orientations


    def updateAttributes(self):
        parentCell=self.mitosisSteppable.parentCell
        childCell=self.mitosisSteppable.childCell

        cellDictParent=self.getDictionaryAttribute(parentCell) #update parent dicctionary
        cellDictParent['DivCount'] = div_counter
        cellDictParent['NewlyDivided'] = True

        childCell.targetVolume= parentCell.targetVolume
        childCell.lambdaVolume=parentCell.lambdaVolume
        childCell.type=self.SUPPORTINGCELL
        cellDictChild=self.getDictionaryAttribute(childCell)
        cellDictChild['DivCount'] = div_counter
        cellDictChild['NewlyDivided'] = True

class IdFieldVisualizationSteppable(SteppableBasePy):
    def __init__(self,_simulator,_frequency=50):
        SteppableBasePy.__init__(self,_simulator,_frequency) 
        self.scalarCLField=self.createScalarFieldCellLevelPy("IdField")
    def step(self,mcs):
        self.scalarCLField.clear()
        for cell in self.cellList:
            cellDict=self.getDictionaryAttribute(cell)
            self.scalarCLField[cell]=cellDict['NewlyDivided']
            if cellDict['NewlyDivided'] == True: cellDict['NewlyDivided']=False
            
