# Supplementary material for: Elastic force restricts growth of the murine utricle
Source: eLife. 2017 Jul 25;6:e25681. doi: 10.7554/eLife.25681 (PMC5550282; doi:10.7554/eLife.25681)
Supplement: Source code 4. — DOI: http://dx.doi.org/10.7554/eLife.25681.047 [file elife-25681-code4.zip › Utricle_Growth_ElasticEnergyPerimeter_no_notch_stemcell.cc3d]

<Simulation version="3.5.1">
   <XMLScript Type="XMLScript">Simulation/steppableBasedMitosis.xml</XMLScript>
   <PythonScript Type="PythonScript">Simulation/steppableBasedMitosis.py</PythonScript>
   <PIFFile Type="PIFFile">Simulation/steppableBasedMitosis.piff</PIFFile>
   <Resource Type="PIFFile">Simulation/circle.piff</Resource>
   <Resource Type="Python">Simulation/ContactSteeringSteppable.py</Resource>
   <Resource Type="Python">Simulation/DeltaNotchSteppables.py</Resource>
   <Resource Type="Python">Simulation/steppableBasedMitosisSteppables.py</Resource>
   <Resource Type="SBML">Simulation/DN_Boareto.sbml</Resource>
</Simulation>
